# Supplementary material for: An Inducible System for Silencing Establishment Reveals a Stepwise Mechanism in Which Anchoring at the Nuclear Periphery Precedes Heterochromatin Formation
Source: Cells. 2021 Oct 20;10(11):2810. doi: 10.3390/cells10112810 (PMC8616196; doi:10.3390/cells10112810)
Supplement: Supplementary file 1 [file cells-10-02810-s001.zip]

Archive with 1 entries (1 files):
- cells-1429156-supplementary.pdf
